# Supplementary material for: Exploring the Combined Effect of Bm86 and Subolesin Polypeptide Vaccines in Cattle Naturally Infested with Rhipicephalus microplus
Source: Vet Sci. 2026 Mar 22;13(3):301. doi: 10.3390/vetsci13030301 (PMC13030643; doi:10.3390/vetsci13030301)
Supplement: Supplementary file 1 [file vetsci-13-00301-s001.zip]

Archive with 3 entries (3 files):
- FIGURE S1.pdf
- FIGURE S2.pdf
- TABLE S1.pdf
